# Supplementary material for: Early oxidative stress and DNA damage in Aβ-burdened hippocampal neurons in an Alzheimer’s-like transgenic rat model
Source: Commun Biol. 2024 Jul 14;7:861. doi: 10.1038/s42003-024-06552-4 (PMC11247100; doi:10.1038/s42003-024-06552-4)
Supplement: Supplementary file 3 — Supplementary Data 1 [file 42003_2024_6552_MOESM3_ESM.xlsx]

## Sheet: Fig 1_qRT-PCR
Mean values per rat
Ercc2			Fancc			GR			Idh1			Sod2
WT	TG		WT	TG		WT	TG		WT	TG		WT	TG
0.4687	1.9635		1.3179	2.7736		0.5051	0.8941		1.1045	1.7505		0.7396	1.0483
1.9759	1.6118		0.7679	0.9055		0.4978	0.6256		1.5769	1.6723		0.4982	0.7974
0.7737	1.4215		1.7174	3.3462		0.8273	1.3064		0.5271	2.5465		0.9542	1.0119
0.4816	1.0504		0.9268	0.9587		0.5707	2.7681		0.2783	1.6779		0.6179	1.8969
0.8326	2.0472		0.27	2.9054		1.2019	2.3324		1.1157	1.3823		0.7549	1.6066
1.0928	1.5004			3.9328		1.0798	1.8964		1.2327	1.8452		1.3226	1.708
1.3997	1.0127					1.6536	2.3672		1.3391	1.5375		1.3107	1.6745
1.0739						1.6359	2.0005		0.8257	1.521		1.3547	1.7585
0.9011						1.0278						1.4472

## Sheet: Fig 2_IF
Mean values per rat Ercc2						Mean values per rat Fancc						Mean values per rat Fancc
CA1			Subiculum			CA1 NeuN			Subiculum NeuN			CA1 Nuclei			Subiculum Nuclei
WT	TG		WT	TG		WT	TG		WT	TG		WT	TG		WT	TG
0.739	1.242		0.787	1.368		0.901	0.874		0.852	1.436		0.908	1.151		0.87	1.304
1.182	1.069		1.036	1.366		0.979	0.846		1.138	0.983		1.119	1.006		1.149	0.906
1.042	0.976		1.152	1.294		1.035	1.012		0.828	1.22		0.959	1.017		0.935	1.149
1.13	1.073		1.128	1.231		1.03	0.993		1.073	1.091		1.105	1.02		1.06	0.867
1.114	0.977		1.153	1.181		1.141	0.988		1.388	1.132		1.095	1.027		1.345	1.037
1.154	1.025		1.203	1.129		1.016	0.83		1.139	0.914		0.968	0.885		1.079	0.973
0.75	1.007		0.812	1.078		0.759	1.207		0.807	1.088		0.898	0.984		0.85	1.071
0.765			0.553			0.817	0.674		0.806	0.658		0.849	0.854		0.708	0.646
1.124			1.176			1.322			0.969			1.099			1.003

## Sheet: Fig 3_IF
Mean values per rat GR IF						Mean values per rat Sod2 IF						Mean values per rat Sod2 IF
CA1			Subiculum			CA1 NeuN			Subiculum NeuN			CA1 PV Neurons			Subiculum PV Neurons
WT	TG		WT	TG		WT	TG		WT	TG		WT	TG		WT	TG
0.91	0.874		0.985	0.989		0.882	1.024		0.907	1.003		0.981	0.929		1.119	0.673
1.038	0.98		1.102	0.822		0.876	1.153		0.952	1.176		0.826	1.151		0.847	0.84
1.143	1.025		1.136	1.173		1.203	1.152		0.824	0.891		1.264	1.163		1.163	1.257
0.916	0.862		0.961	1.057		0.889	0.884		0.901	0.839		0.793	0.849		0.769	0.708
1.102	0.781		1.012	0.982		1.009	0.805		0.885	0.813		1.05	0.764		0.902	0.794
0.981	0.871		1.179	0.566		1.025	1.104		1.1	1.323		0.902	0.96		0.866	0.969
0.943	1.008		1.036	0.974		1.11	0.98		1.339	0.815		1.279	0.97		1.271	1.042
0.942			0.874			0.95			0.868			0.904			1.037
1.024			0.715			1.056			1.225			1.001			1.026
Mean values per rat GR Assay
3 months			5 months
WT	TG		WT	TG
22.753	21.329		12.736	14.701
26.075	25.759		12.245	12.573
21.645	22.436		11.427	9.135
22.436	23.702		14.537	15.683
25.284	19.905		12.573	9.626
25.284	29.398		10.936	8.316
			10.608	7.989
			10.608	11.754
			9.299	11.427
			9.299	11.59
			12.245	8.807
			7.989	9.462
				9.462
				14.865
				15.192

## Sheet: Fig 4_IF
Mean values per rat Gamma H2AX Positive Neurons						Mean values per rat 4HNE						Mean values per rat 8-oxo-dG
CA1			Subiculum			CA1			Subiculum			CA1 Nuclear			Subiculum Nuclear			CA1 Cytoplasm			Subiculum Cytoplasm
WT	TG		WT	TG		WT	TG		WT	TG		WT	TG		WT	TG		WT	TG		WT	TG
7	7		5	5		0.903	0.994		0.746	0.856		0.722	0.399		0.741	0.429		0.736	0.392		0.835	0.364
10	21		3	8		0.993	1.244		0.985	1.399		1.067	0.553		1.069	0.704		0.978	0.534		1.062	0.692
13	16		3	5		0.978	1.419		0.869	1.37		0.798	0.531		1.065	0.575		0.807	0.455		0.981	0.587
6	10		5	5		1.167	1.095		1.206	1.042		0.976	0.776		1.159	1.109		0.91	0.718		1.08	1.153
5	7		3	4		1.008	1.106		1.147	1.16		1.02	1.209		0.968	1.465		1.023	1.259		1.065	1.546
8	11		2	4		0.892	1.038		1.357	0.894		1.094	0.726		1.076	0.742		1.03	0.659		1.095	0.716
6	13		3	5		0.948	0.997		0.892	1.071		1.167	1.322		1.115	1.377		1.199	1.427		1.036	1.568
9			4			0.956			0.762			1.339			0.806			1.457			0.846
14			5			1.157			1.037			0.818						0.86

## Sheet: Fig 5_qRT-PCR+WB
Mean values per rat qRT-PCR
c-fos		CamkIIb		BDNF		Homer1A		NR2B		CamkIIa
WT	TG	WT	TG	WT	TG	WT	TG	WT	TG	WT	TG
1.37086	0.794012	1.55296	0.578975	1.70534	1.28725	0.833792	3.90474	1.27687	3.58157	1.37086	0.794012
1.17768	0.417498	1.33412	0.929253	0.881577	1.90281	2.4442	1.38261	0.71034	3.29097	1.17768	0.417498
1.61592	0.744108	0.915293	0.224872	1.48613	2.07642	1.69923	0.937426	1.43018	1.30323	1.61592	0.744108
0.882125	2.43004	0.249827	0.47296	0.944313	2.50645	1.97031	2.37286	1.34689	4.19092	0.882125	2.43004
1.45758	2.12193	1.65121	0.842956	0.418573	0.261613	0.43863	0.996436	0.556613	3.71733	1.45758	2.12193
1.21368	1.48463	0.953806	0.300476	0.456485	2.32517	0.437988	1.25858	0.998305	1.46959	1.21368	1.48463
0.749028	1.2832	0.84853	0.606078	1.15226	0.902321	0.9876	1.2634	1.23632	5.23715	0.749028	1.2832
0.84144	2.05479	0.953218	1.45366	1.22066	0.704665	0.298529	5.00289	1.26228	1.09395	0.84144	2.05479
0.743934	1.0517	0.842759	1.28477	1.08953	1.259	0.298003	0.724274	0.653085	3.68688	0.743934	1.0517
0.61639	0.921484	0.698273	0.595707	0.645129	2.17284	0.591714	3.04223	0.529112	4.35664	0.61639	0.921483
0.511082	1.89301		0.521947		2.31014		1.24287		2.64387	0.511082	1.89301
0.820285	1.3758		0.502185		3.08708		3.23888		2.4978	0.820285	1.3758
	1.28357						1.42155		0.684326		1.28357
	1.02977						1.11355				3.02977
	1.98575										1.98575
Mean TOP2b/GAPDH values per rat Western Blot
WT	TG
0.959152	1.00471
0.827631	1.6314
1.25392	1.87978
1.12893	1.32043
0.900453	1.01096
0.929919	0.985145
0.854644	1.13384
0.928778	0.748532
0.994144	1.11609
1.25884	1.63695
1.03223	1.47406
0.860544	1.01282
0.837795	0.933482
	0.823072

## Sheet: Fig S1_qRT-PCR
Mean values per rat
Ift172			Sqstm1			Ercc6			Gclm
WT	TG		WT	TG		WT	TG		WT	TG
0.1346	0.6097		0.5058	0.7087		0.4582	0.544		1.1715	2.1569
0.5159	2.926		0.5832	0.525		1.0163	1.1448		1.0514	1.2594
0.6399	1.4184		0.9106	0.7538		0.9715	1.9358		1.0817	1.8403
0.0519	1.9421		0.5661	3.2412		1.5433	1.8015		0.8063	1.3258
0.2801	2.2374		0.5566	2.5126		1.1638	1.5395		0.7802	1.052
1.2227	2.1312		1.0722	1.7982		0.8554	2.4159		1.0341	1.1722
2.4163			1.5513	1.856		1.5945	1.0436		1.0732	0.5988
2.2182			1.932	2.028		0.3971			1.0017	1.0844
1.5205			1.3222

## Sheet: Fig S3_4-HNE_WB
Mean 4HNE/GAPDH Western Blot values per rat
WT	TG
0.941855	0.954292
0.962223	1.17882
0.877291	0.939365
1.03586	1.30804
1.00136	1.00569
1.05135	1.16342
1.15347	1.10318
0.85973	1.20916
0.862781	1.02998
1.02674	0.852817
1.16376	1.07621
0.968482	1.07196
	1.27694
	1.09416

## Sheet: Fig S5_DCF-Assay
Mean values per rat DCF Assay
WT	TG
13.5282	10.7101
11.2435	11.6878
13.7284	13.9327
12.8473	18.38
8.79175	11.152
9.85368	8.94715
13.0937	11.7735
12.4862	12.6806
7.97958	13.9505
11.3335	12.4169
12.1257	8.67916
11.7212	10.3937
	13.4792
	8.44073
	14.7772
